# Supplementary material for: Ventricular volume adjustment of brain regions depicts brain changes associated with HIV infection and aging better than intracranial volume adjustment
Source: Front Neurol. 2025 May 19;16:1516168. doi: 10.3389/fneur.2025.1516168 (PMC12127162; doi:10.3389/fneur.2025.1516168)
Supplement: Supplementary file 5 [file Table_5.xlsx]

## Sheet: Sheet1
Relationship Between Atrophic patterns and Clinical Measures
Abstract and Executive Function
	r	95% confidence interval	R squared	F	P (two-tailed)	Significant? (alpha = 0.05)
Left Pallidum	0.288	0.06035 to 0.4872	0.08294	6.331	0.0142	*
Left Hippocampus	0.2843	0.05635 to 0.4841	0.08083	6.156	0.0155	*
Left Thalamus	0.2508	0.02033 to 0.4560	0.06291	4.699	0.0336	*
CD4/CD8 Ratio
	r	95% confidence interval	R squared	F	P (two-tailed)	Significant? (alpha = 0.05)
Pallidum	0.2492	0.03945 to 0.4380	0.06212	5.564	0.0207	*
Right Pallidum	0.2713	0.06436 to 0.4559	0.07362	6.755	0.011	*
Left Pallidum	0.2975	0.09265 to 0.4782	0.0885	8.253	0.0051	**
Hippocampus	0.2534	0.04515 to 0.4405	0.0642	5.832	0.0179	*
Right Hippocampus	0.2247	0.01471 to 0.4156	0.05047	4.518	0.0364	*
Left Hippocampus	0.2594	0.05162 to 0.4457	0.06731	6.134	0.0152	*
Thalamus	0.2496	0.04116 to 0.4373	0.06232	5.649	0.0197	*
Right Thalamus	0.2159	0.005536 to 0.4080	0.04663	4.157	0.0446	*
Left Thalamus	0.2633	0.05576 to 0.4491	0.06934	6.333	0.0137	*
